# Supplementary material for: Interleukin-1 contributes to clonal expansion and progression of bone marrow fibrosis in JAK2V617F-induced myeloproliferative neoplasm
Source: Nat Commun. 2022 Sep 13;13:5347. doi: 10.1038/s41467-022-32928-3 (PMC9470702; doi:10.1038/s41467-022-32928-3)
Supplement: Supplementary file 3 — Source Data [file 41467_2022_32928_MOESM3_ESM.xlsx]

## Sheet: fig1c
Ctrl	PV	MF
0.1	0.1	11.64
0.1	0.1	0.1
0.1	0.1	23.88
0.1	0.1	55.2
0.1	0.1	17.8387
0.1	0.1	18
0.1	0.1	11.97
0.1	0.1	37.13
0.1	0.1	154.9
0.1	14.1	25.64
0.1	12.21
	13.62
	31.3
	26.19
	30.73
	47.89
	16.07
	10.84

## Sheet: fig1d
Ctrl	PV	MF
0.1	4.3	2.3
2.1	16.5	1.8
1.3	3.2	3.9
0.1	16.5	7
0.1	0.1	2.2
1.1	0.1	2.2
0.9	7.9	5.3
0.1	0.1	8.3
0.1	4.4	12.9
0.1	18.9	5.9
0.1	3	16.1
	0.9	4.1
	0.7	2.3
	3.6	9.3
	1.9	3.1
	1.6	7.7
	0.7

## Sheet: fig1e
WT	Jak2VF/+	Jak2VF/VF
8.37875	72.8825	154.06
31.5213	98.9794	252.491
22.1658	72.8825	215.886
9.85593	54.1715	171.246
17.3725	222.532	749.37
26.2925	295.565	248.178
	138.35	1083.87
		1031.46
		269.92
		126.061
		747.14
		250.407
		248.178

## Sheet: fig1f
WT	Jak2VF/+	Jak2VF/VF
1.7561	22.5366	51.8049
0.292683	87.4146	49.8537
1.02439	44	88.3902
3.21951	27.5122	119.61
2.86278	62.5366	165.951
0.235849	11.8049	39.6098
0.235849	16.3495	60.3866
4.33692	30.4551	70.2273
	17.0376	53.1178
		65.5
		66.0556
		74.3014
		76.3478
		55.3722
		48.905
		184.682
		71.7072
		81.0354
		84.1448
		66.5249

## Sheet: fig2b
	WBC
Weeks	WT					IL-1R1cKO							Jak2VF/VF									IL-1R1cKO; Jak2VF/VF
4	9.08	13.2	8.16	10.24	10	15.36	11.16	16.52	11.7	8.9	10.4	12.66	29.44	29.94	38.7	16.8	16.9	16.62	39.18	26.22	27.46	20.7	34.74	22.56	9.96	10.32
8	11.7	24.92	19.36	27.36	8.92	25.35	21.12	18.86	29	20.1	12.74	17.3	41.1	43.6	51	44.8	25.68	48	28.16	39	62.5	36.28	27.06	30.18	11.36	6.9
16	21.26	29.92	19.112	19.26	33.94	12.76	27.04	21.56	15.56	20.28	20.56	24.96	30.14	39.48	31.68	25	57.86	40.3	40.34	33.22	41.3	13.88	15.62	16.4	6.66	6.72
	NE
Weeks	WT					IL-1R1cKO							Jak2VF/VF									IL-1R1cKO; Jak2VF/VF
4	2.77	3.83	6.6	5.68	6.6	3.94	2.75	6.28	3.69	2.96	2.98	3.28	12.78	17.84	8.77	7.78	4.95	7.64	8.99	18.49	11.01	11.82	14.41	9.8	2.28	3.6
8	7.04	2.39	3.48	0.99	1.55	4.82	3.37	5.84	5.19	3.51	2.49	2.93	13.55	19.37	18.41	15.34	22.9	14.1	11.9	14	15.4	19.59	13.93	14.77	2.04	0.5
16	4.92	7.46	3.54	4.54	8.09	5.49	2.21	5.09	4.62	4.1	3.65	3.86	14.82	18.26	13.18	32.42	12.35	6.66	7.18	17.9	7.31	5.35	5.84	6.8	2.54	2.6
	PLT
Weeks	WT					IL-1R1cKO							Jak2VF/VF									IL-1R1cKO; Jak2VF/VF
4	643	590	535	671	685	688	676	616	204	695	757	338	1260	1200	1772	1422	1318	1245	1150	1848	1444	1401	366	815	750	1004
8	654	622	810	616	784	841	799	1006	912	816	705	567	2300	2900	3200	2600	2200	2800	2200	2200	3064	2218	1484	1238	484	354
16	723	751	299	436	828	1590	750	956	664	1022	1252	1056	1883	1615	1046	2651	2417	1564	1890	2174	1707	1455	1556	1199	563	928
	RBC
Weeks	WT					IL-1R1cKO							Jak2VF/VF									IL-1R1cKO; Jak2VF/VF
4	8.55	9.56	11.25	9.92	9.93	9.13	8.72	7.84	7.07	9.28	9.42	9.12	15.94	14.8	16.5	14.82	15.8	13.59	14.81	14.5	14.8	11.48	13.31	11.98	6.16	11.1
8	9.53	8.85	8.5	8.18	10.52	9.59	9.65	8.51	9.93	9.06	8.64	7.14	17.2	14.4	17.53	16	15.4	16	12.6	14.26	14.4	11.87	13.66	12.57	4.59	6.32
16	9.08	9.1	8.9	9.8	10.37	8.02	9.46	9.02	6.56	9.74	9.66	10.02	10.91	5.97	7.47	12.01	11.46	12.15	11.47	7.89	13.83	8.23	8.55	9.9	5.94	6.32

## Sheet: fig2c
WT	IL-1R1cKO	Jak2VF/VF	IL-1R1cKO; Jak2VF/VF
43.8	48	58.3	53.9
42.6	47.5	50.2	54.1
46	31.7	59.3	37.7
52	42.8	62.1	27.6
43.3	43.3	53.5	34.7
		59.2
		62.7

## Sheet: fig2d
WT	IL-1R1cKO	Jak2VF/VF	IL-1R1cKO; Jak2VF/VF
21.5	26.7	26.5	25.5
21.5	22.9	36.4	23.2
22	29.1	40.9	12.5
22.5	22	47.3	18.7
22.3	24	28.4	13.5
		26.9
		33.7

## Sheet: fig2e
WT	IL-1R1cKO	Jak2VF/VF	IL-1R1cKO; Jak2VF/VF
2.6	2.6	15.7	2.1
1.3	2	33.8	1
0.9	0.6	19.4	2.1
1.9	1.7	41.8	18.5
1.5	1.1	22.2	2.9
		7.4
		16.5

## Sheet: fig2f
WT	IL-1R1cKO	Jak2VF/VF	IL-1R1cKO; Jak2VF/VF
16.7	14.4	29.1	10.6
12.6	15.3	43.7	6.7
14.3	21.8	19.9	12
20.5	14.9	24	11.1
16.6	16.8	62.9	9.9
		49.3
		28.3

## Sheet: fig2g
WT	IL-1R1cKO	Jak2VF/VF	IL-1R1cKO; Jak2VF/VF
0.2	0.2	0.6	0.5
0.3	0.2	0.4	0.3
0.3	0.3	0.5	0.4
0.4	0.2	0.4	0.2
0.4	0.5	0.5	0.2
		0.7
		0.5

[truncated: 84 more sheets: fig2h, fig2i, fig2j, fig2k, fig2l, fig2m, fig2n, fig3b, fig3c, fig3d, fig3e, fig3f, fig3g, fig3h, fig3i, fig3j, fig3k, Fig4b, fig4c, fig4d …]
